# Supplementary material for: Seroprevalence of SARS-CoV-2 Antibodies in Africa: A Systematic Review and Meta-Analysis
Source: Int J Environ Res Public Health. 2022 Jun 14;19(12):7257. doi: 10.3390/ijerph19127257 (PMC9223681; doi:10.3390/ijerph19127257)
Supplement: Supplementary file 1 [file ijerph-19-07257-s001.zip]

Archive with 1 entries (1 files):
- ijerph-1708668-supplementary.pdf
